# Supplementary material for: Myeloid deficiency of the intrinsic clock protein BMAL1 accelerates cognitive aging by disrupting microglial synaptic pruning
Source: J Neuroinflammation. 2023 Feb 24;20:48. doi: 10.1186/s12974-023-02727-8 (PMC9951430; doi:10.1186/s12974-023-02727-8)
Supplement: Supplementary file 1 — Additional file 1: Figure S1. Young Bmal1 cKO mice do not demonstrate changes in synaptic density proteins, PSD95, or SNAP25. Figure S2. Young Bmal1 cKO mice do not demonstrate changes in C1q or CD68 in CA1 hippocampus. Figure S3. Young Bmal1 cKO mice do not demonstrate changes in microglial activation and morphology. Figure S4. Microglial BMAL1 deficiency decreases LAMP1 in the CA1 hippocampal region. Figure S5. BMAL1 deficiency in microglial gene expression in young mice. Figure S6. Baseline EEG spectral power characteristics are shifted during wake period in aged Bmal1 cKO mice. Video S1. Decreased engulfment of PSD95 puncta by CD68+ microglia in aged Bmal1 cKO mice. Appendix list of antibodies. [file 12974_2023_2727_MOESM1_ESM.zip]

Archive with 3 entries (3 files):
- Additional/Additional File 3 Video 1.avi
- Additional/Appendix List of Antibodies.xlsx
- Additional/Myeloid deficiency of the intrinsic clock protein Bmal1 accelerates cognitive aging by disrupting microglial synaptic pruning Supplementary Materials.docx
