# Supplementary material for: Myeloid deficiency of the intrinsic clock protein BMAL1 accelerates cognitive aging by disrupting microglial synaptic pruning
Source: J Neuroinflammation. 2023 Feb 24;20:48. doi: 10.1186/s12974-023-02727-8 (PMC9951430; doi:10.1186/s12974-023-02727-8)
Supplement: Supplementary file 1 — Additional file 1: Figure S1. Young Bmal1 cKO mice do not demonstrate changes in synaptic density proteins, PSD95, or SNAP25. Figure S2. Young Bmal1 cKO mice do not demonstrate changes in C1q or CD68 in CA1 hippocampus. Figure S3. Young Bmal1 cKO mice do not demonstrate changes in microglial activation and morphology. Figure S4. Microglial BMAL1 deficiency decreases LAMP1 in the CA1 hippocampal region. Figure S5. BMAL1 deficiency in microglial gene expression in young mice. Figure S6. Baseline EEG spectral power characteristics are shifted during wake period in aged Bmal1 cKO mice. Video S1. Decreased engulfment of PSD95 puncta by CD68+ microglia in aged Bmal1 cKO mice. Appendix list of antibodies. [file 12974_2023_2727_MOESM1_ESM.zip › Additional/Appendix List of Antibodies.xlsx]

## Sheet: Sheet1
Reagents
Company	Primary Antibody	Catalog Number	Dilution		Company	Secondary Antibody	Catalog Number	Dilution
Synaptic Systems	Rabbit anti-SNAP25	111002	1:1000		Jackson Immunoresearch	Donkey anti-rat Cy3	712-165-153	1:800
Millipore Sigma	Mouse anti-PSD95	MAB1596	1:1000		Jackson Immunoresearch	Donkey anti-rabbit Cy3	711-165-152	1:800
Biorad	Rat anti-CD68	MCA1957GA	1:1000		Jackson Immunoresearch	Donkey anti-mouse Cy2	715-225-151	1:200
WAKO	Rabbit anti-IBA1	019-19741	1:1000		Jackson Immunoresearch	Donkey anti-mouseCy3	715-165-151	1:800
Abcam	Rabbit anti-BMAL1	ab93806	1:1000		Jackson Immunoresearch	Donkey anti-rabbit Cy2	711-225-152	1:200
Abcam	Rabbit anti-LAMP1	ab24170	1:1000		ImmunoChemistry technologies	Hoechst 33342	639	1:1000
Abcam	Mouse anti-C1q [JL-1]	ab71940	1:50		ThermoFisherScientific	Goat anti-Rabbit IgG (H+L) Cross-Adsorbed Secondary Antibody, Alexa Fluor 488	A-11008	1:1000
ThermoFisherScientific	Rat anti-C3	ab200999	1:100		ThermoFisherScientific	Goat anti-Mouse IgG (H+L) Highly Cross-Adsorbed Secondary Antibody, Alexa Fluor Plus 647	A32728	1:1000
ThermoFisherScientific	Mouse anti-Phospho-CAMKII	MA1-047	1:500		Invitrogen	Donkey anti-rabbitt 647	A31573	1:1000
ThermoFisherScientific	Mouse anti-CAMKII	MA1-048	1:500		LI-COR	IR-dye 800CW goat anti-rabbit	926-32211	1:10000
Cell signaling technology	Mouse anti-GluA1	mAb13185	1:500		LI-COR	IR-dye 680RD goat anti-mouse	926-68070	1:10000
Abcam	Rabbit Anti-SQSTM1 / p62 antibody	ab91526	1:100
